# Supplementary material for: Another Type of Beetle Larva of Elateridae from Kachin Amber: A Hairy Click Beetle Larva
Source: Insects. 2026 Mar 3;17(3):271. doi: 10.3390/insects17030271 (PMC13026200; doi:10.3390/insects17030271)
Supplement: Supplementary file 1 [file insects-17-00271-s001.zip]

Archive with 1 entries (1 files):
- insects-4013350_Suppl_Tab S1.ods
