# Supplementary material for: Another Type of Beetle Larva of Elateridae from Kachin Amber: A Hairy Click Beetle Larva
Source: Insects. 2026 Mar 3;17(3):271. doi: 10.3390/insects17030271 (PMC13026200; doi:10.3390/insects17030271)
Supplement: Supplementary file 1 [file insects-17-00271-s001.zip › insects-4013350_Suppl_Tab S1.ods]

## Sheet: wireworms
source author	source year	source figure	source page	higher group	species group	species	ID#	Age	l(seta max)/l(body)	l(te)/l(body)
Casari & Costa	1998	fig. 1	p. 705	Agrypninae, Hemirhipini	Paracalais	prosectus	–	extant	0.038	0.109
Costa et al.	2010	fig. 4.7.8A	p. 87	Agrypninae	Dilobitarsus	abbreviatus	–	extant	0.086	0.116
Costa et al.	2010	fig. 4.7.8B	p. 87	Agrypninae	Chalcolepidius	zonatus	–	extant	0.049	0.118
Costa et al.	2010	fig. 4.7.8C	p. 87	Agrypninae	Platycrepidius	bicinctus	–	extant	0.04	0.103
Costa et al.	2010	fig. 4.7.8D	p. 87	Agrypninae	Pyrophorus	divergens	–	extant	0.046	0.133
Costa et al.	2010	fig. 4.7.8F	p. 87	Agrypninae	Heteroderes	rufangulus	–	extant	0.08	0.124
Costa et al.	2010	fig. 4.7.8K	p. 87	Lissominae	Lissomus	?	–	extant	0.038	0.13
Costa et al.	2010	fig. 4.7.8M	p. 87	Semiotinae	Semiotus	intermediu	–	extant	0.089	0.124
Hyslop	1917	fig. 7a	p. 255	Agriotini	Agriotes	mancus	–	extant	0.02	0.103
Costa & Vanin	2010	fig. 9 left	p. 7	Dicrepidiini	Anchastus	brunneofasciatus	–	extant	0.03	0.16
Buchholz	1995	figs. 1, 4, 6	pp. 291, 293	Physorinini	Porthmidius	austriacus	–	extant	0.033	0.108
Husler & Husler	1940	fig. 5a	pl. V	Ampedini	Ampedus	aethiops	–	extant	0.027	0.133
Husler & Husler	1940	fig. 6a	pl. V	Ampedini	Ampedus	cardinalis	–	extant	0.049	0.133
bugguide (Ashley Bradford)	–	–	–	Ampedini	Ampedus	?	#914834	extant	0.023	0.106
bugguide (ophis)	–	–	–	Ampedini	Ampedus	?	#917621	extant	0.03	0.1
Husler & Husler	1940	fig. 7a	pl. VI	Ampedini	Brachygonus	megerlei	–	extant	0.046	0.133
Hyslop	1917	fig. 6a	p. 254	Elaterini	Orthosthetus	infuscatus	–	extant	0.027	0.121
bugguide (Bill Hubick)	–	–	–	Elaterini	Parallelosthethus	attenuatus	#1159638	extant	0.029	0.139
Costa et al.	2010	fig. 4.7.8G	p. 87	Cardiophorinae	Horistonotus	?	–	extant	0.015	0.049
Costa et al.	2010	fig. 4.7.8H	p. 87	Elaterinae	Anchastus	brunneofasciatus	–	extant	0.032	0.159
Costa et al.	2010	fig. 4.7.8I	p. 87	Elaterinae	Physorhinus	distigma	–	extant	0.047	0.105
Costa et al.	2010	fig. 4.7.8J	p. 88	Lissominae	Austrelater	macphersonensis	–	extant	0.013	0.091
Costa et al.	2010	fig. 4.7.8L	p. 87	Agrypninae	Tetralobus	shuckhardi	–	extant	0.096	0.071
Costa	1977	fig. 6	p. 14	Elateridae	Ischiodontus	obscurus	–	extant	0.036	0.178
Rosa et al.	2010	fig. 1A	p. 637	Pyrophorini	Fulgeochlizus	bruchi	–	extant	0.031	0.133
this contribution	this contribution	Figs. 2, 3	–	Elateridae?	?	?	PED 1360	Kachin amber	0.257	0.114
this contribution	this contribution	Fig. 4	–	Elateridae?	?	?	BUB 3071	Kachin amber	0.277	0.081
this contribution	this contribution	Fig. 5	–	Elateridae?	?	?	BUB 3087a	Kachin amber	0.219	0.178
this contribution	this contribution	Fig. 6A–D	–	Elateridae?	?	?	BUB 3087b	Kachin amber	0.284	0.146
this contribution	this contribution	Fig. 6E	–	Elateridae?	?	?	PED 3775	Kachin amber	0.24	0.146
this contribution	this contribution	Fig. 7	–	Elateridae?	?	?	PED 2456	Kachin amber	0.262	0.103
this contribution	this contribution	Fig. 8	–	Elateridae?	?	?	BUB 3692	Kachin amber	0.1	0.178
this contribution	this contribution	Fig. 10	–	Elateridae?	?	?	PED 4078	Kachin amber	0.263	0.194
this contribution	this contribution	Fig. 11	–	Elateridae?	?	?	NIGPAS	Kachin amber	0.259	0.175
